# Supplementary material for: First Viruses Infecting the Marine Diatom Guinardia delicatula
Source: Front Microbiol. 2019 Jan 9;9:3235. doi: 10.3389/fmicb.2018.03235 (PMC6334475; doi:10.3389/fmicb.2018.03235)
Supplement: Supplementary file 1 [file Table_1.xlsx]

## Sheet: Table S1. Legend
Table S1
Peptide	Sequence of the identified peptide
PTM	Post-translational modification identified
Score	Mascot identification score
# spectra	Number of spectra (validated PSM) assigned to the peptide
LC intensity	Liquid Chromatography intensity of the identified peptide
Start	Start position of the peptide in the genome sequence
Stop	Stop position of the peptide in the genome sequence
Calc. Mass	Calculated theoretical mass of the peptide
Exp. MoZ	Experimental m/z value of the peptide ion
Ppm	Difference between experimental and theoretical peptide mass in ppm
Charge	Charge of the peptide ion
Missed Cl.	Number of miscleavage detected
RT	Rentention time of the identified peptide

## Sheet: P1
Protein1 identified peptides
Peptide	PTM	Score	# spectra	LC intensity	Start	Stop	Calc. Mass	Exp. MoZ	Ppm	Charge	Missed Cl.	RT
NSLGTDSNSSSIGAYSVSK		81.98	3	7729445	2083	2101	1872.87	937.447	4.92083	2	0	33.007
IKEYTWTPESTR		52.75	1	1575878	2152	2163	1509.75	755.882	1.63386	2	1	30.6216
ALVSYNPYLTNDSVTLNR		50.78	2	3.28391e+06	2210	2227	2039.03	680.688	4.17863	3	0	44.4729
KVNNTSSNDEFTK		70.4	5	30481042	2359	2371	1482.7	742.357	2.53922	2	1	18.2006
VNNTSSNDEFTK		67.64	3	3523525	2360	2371	1354.6	678.308	1.74405	2	0	21.2677
ATSMIASR	Oxidation (M4)	30.57	1	48962	2401	2408	851.417	426.717	2.30129	2	0	15.5101
ATSMIASR		40.78	3	5059113	2401	2408	835.422	418.72	3.06053	2	0	19.8416
YMGNLCNTDTPETLVK	Oxidation (M2); Carbamidomethyl (C6)	68.01	7	32980298	2434	2449	1870.84	936.426	-3.47757	2	0	36.4373
YMGNLCNTDTPETLVK	Carbamidomethyl (C6)	91.3	7	60554196	2434	2449	1854.85	928.436	4.4839	2	0	39.4143
NELSIDTR		44.13	9	79972968	2456	2463	946.472	474.246	5.15979	2	0	27.9085
YNYHTSWWPGEIGTDTR		37.95	2	1.91053e+06	2739	2755	2081.92	1041.97	2.92283	2	0	43.4583
IVSTDLTDFPYYR		97.08	12	5.21129e+07	2756	2768	1588.78	795.398	2.07444	2	0	47.2519
SSTTGTFGVAR		62.47	6	67114880	2821	2831	1082.54	542.276	2.51533	2	0	26.3698
RSEMLETTR		46.41	2	5779812	2855	2863	1121.55	561.784	3.61973	2	1	20.661
SEMLETTR		46.9	2	8287428	2856	2863	965.449	483.734	4.47768	2	0	23.5766

## Sheet: P2
Protein2 identified peptides
Peptide	PTM	Score	# spectra	LC intensity	Start	Stop	Calc. Mass	Exp. MoZ	Ppm	Charge	Missed Cl.	RT
NSLGTDSNSSSIGAYSVSK		87.78	5	49050657	2083	2101	1872.87	937.446	4.14212	2	0	32.4011
IKEYTWTPESTR		44.63	3	8155032	2152	2163	1509.75	755.884	4.30623	2	1	31.2472
LYETFNPWTEFFTNIDVMEK	Oxidation (M18)	45.98	2	6854102	2164	2183	2539.16	847.398	4.4505	3	0	63.353
LYETFNPWTEFFTNIDVMEK		60.19	1	3.97246e+06	2164	2183	2523.17	842.067	5.27395	3	0	66.6048
ALVSYNPYLTNDSVTLNR		41.96	1	45045188	2210	2227	2039.03	1020.53	2.40024	2	0	44.2609
VNNTSSNDEFTK		52.9	1	73300.6	2360	2371	1354.6	678.308	1.59662	2	0	20.0005
YMGNLCNTDTPETLVK	Carbamidomethyl (C6)	83.64	4	14681091	2434	2449	1854.85	928.436	4.68855	2	0	39.3885
YMGNLCNTDTPETLVK	Oxidation (M2); Carbamidomethyl (C6)	88.56	1	6.40066e+06	2434	2449	1870.84	936.434	4.80922	2	0	35.0202
NELSIDTR		44.43	2	19507034	2456	2463	946.472	474.246	5.34957	2	0	27.6524
YNYHTSWWPGEIGTDTR		54.8	5	197577307	2739	2755	2081.92	1041.97	1.57922	2	0	42.8877
IVSTDLTDFPYYR		116.53	76	1.22525e+08	2756	2768	1588.78	795.4	5.64498	2	0	67.1942
SSTTGTFGVAR		69.98	30	828577730	2821	2831	1082.54	542.277	4.13812	2	0	27.8428
HSIFGVSNGQTAHPLGSASIGDR		50.05	1	2.72901e+06	2832	2854	2307.14	770.055	3.46383	3	0	35.213
RSEMLETTR		53.71	9	123264881	2855	2863	1121.55	561.784	3.21032	2	1	20.9968
SEMLETTR		49.06	14	1.88911e+08	2856	2863	965.449	483.734	4.25029	2	0	27.3251
RSTGGTALTPTSNNPCLEYETPFYTAGQR	Carbamidomethyl (C16)	70.03	3	129643668	2864	2892	3188.48	798.129	1.57995	4	1	42.0183

## Sheet: P3
Protein3 identified peptides
Peptide	PTM	Score	# spectra	LC intensity	Start	Stop	Calc. Mass	Exp. MoZ	Ppm	Charge	Missed Cl.	RT
NSLGTDSNSSSIGAYSVSK		96.75	20	486186176	2083	2101	1872.87	937.441	-0.978193	2	0	32.8923
APDSISTQNVHFVDGDTPWSYDISSSPDVTTK		39.34	4	148923440	2102	2133	3465.58	867.403	-0.481033	4	0	53.3728
LSGFSDAELGSFLSRPLK		68.79	1	1.71151e+06	2134	2151	1923.01	962.514	1.36414	2	0	50.3164
IKEYTWTPESTR		55.98	10	505346269	2152	2163	1509.75	755.88	-0.297666	2	1	34.8989
EYTWTPESTR		30.33	1	355792512	2154	2163	1268.57	635.291	0.74454	2	0	43.1273
LYETFNPWTEFFTNIDVMEK	Oxidation (M18)	84.2	14	203729752	2164	2183	2539.16	847.396	1.54749	3	0	78.1818
LYETFNPWTEFFTNIDVMEK		81.67	12	155781656	2164	2183	2523.17	842.066	3.31448	3	0	70.1255
IILNGNSFYYGR		45.62	2	13823034	2198	2209	1415.72	708.866	-2.18588	2	0	42.5714
ALVSYNPYLTNDSVTLNR		66.55	31	582965664	2210	2227	2039.03	1020.52	0.44046	2	0	44.0623
VTIHDFDILHHANR		45.12	3	4.8896e+06	2280	2293	1686.86	563.294	0.279901	3	0	37.4762
VNNTSSNDEFTK		43.28	1	165587	2360	2371	1354.6	678.308	0.888977	2	0	20.4782
YMGNLCNTDTPETLVK	Oxidation (M2); Carbamidomethyl (C6)	81.58	1	85476848	2434	2449	1870.84	936.431	2.23562	2	0	35.7972
YMGNLCNTDTPETLVK	Carbamidomethyl (C6)	71.26	11	112873192	2434	2449	1854.85	928.432	0.0786272	2	0	39.9757
LSLDSKNELSIDTR		42.86	1	745962	2450	2463	1589.83	795.921	0.498165	2	1	35.922
NELSIDTR		47.68	6	194262160	2456	2463	946.472	474.243	-1.03955	2	0	34.1419
VMGLGGEDELAISAIAQRPSFWK	Oxidation (M2)	39.46	2	22497164	2464	2486	2490.26	831.092	-1.1523	3	0	52.3055
FNVVCSEYHR	Carbamidomethyl (C5)	62.9	2	85310900	2544	2553	1309.59	655.801	0.420097	2	0	29.5957
IVSTDLTDFPYYR		65.01	1	22510980	2756	2768	1588.78	795.395	-0.653762	2	0	48.7963
SSTTGTFGVAR		53.55	4	23426782	2821	2831	1082.54	542.276	2.34936	2	0	27.352
RSEMLETTR		46.35	1	2.40442e+06	2855	2863	1121.55	561.783	0.807252	2	1	20.9477
SEMLETTR		42.96	1	4945172	2856	2863	965.449	483.732	1.25276	2	0	23.9888

## Sheet: P4
Protein4 identified peptides
Peptide	PTM	Score	# spectra	LC Intensity	Start	Stop	Calc. Mass	Exp. MoZ	Ppm	Charge	Missed Cl.	RT
NSLGTDSNSSSIGAYSVSK		100.65	4	104722626	2083	2101	1872.87	937.447	4.65415	2	0	33.7214
APDSISTQNVHFVDGDTPWSYDISSSPDVTTK		34.37	1	45735672	2102	2133	3465.58	867.406	2.73546	4	0	47.8755
LSGFSDAELGSFLSRPLK		39.09	1	578645	2134	2151	1923.01	962.514	1.87322	2	0	49.603
IKEYTWTPESTR		52.3	3	19583650	2152	2163	1509.75	755.882	2.42763	2	1	30.9323
LYETFNPWTEFFTNIDVMEK	Oxidation (M18)	62.47	6	42358961	2164	2183	2539.16	847.397	3.45923	3	0	64.2846
LYETFNPWTEFFTNIDVMEK		76.08	4	51431956	2164	2183	2523.17	842.066	3.45698	3	0	67.4662
IILNGNSFYYGR		45.44	1	4532604	2198	2209	1415.72	708.869	3.17478	2	0	41.0622
ALVSYNPYLTNDSVTLNR		84.84	13	260879440	2210	2227	2039.03	1020.53	3.87007	2	0	48.523
VTIHDFDILHHANR		42.21	1	2.22035e+06	2280	2293	1686.86	563.294	1.18529	3	0	35.503
KVNNTSSNDEFTK		31.54	1	94722.5	2359	2371	1482.7	742.356	1.97345	2	1	17.3665
ATSMIASR		30.23	1	240501	2401	2408	835.422	418.72	2.98888	2	0	19.7468
YMGNLCNTDTPETLVK	Oxidation (M2); Carbamidomethyl (C6)	81.71	19	293254176	2434	2449	1870.84	936.431	2.15019	2	0	42.7669
YMGNLCNTDTPETLVK	Carbamidomethyl (C6)	90.8	20	563994370	2434	2449	1854.85	928.434	2.37282	2	0	52.859
LSLDSKNELSIDTR		73.9	10	67600699	2450	2463	1589.83	795.921	1.18919	2	1	35.284
NELSIDTR		55.2	16	890632770	2456	2463	946.472	474.246	6.36171	2	0	26.5722
VMGLGGEDELAISAIAQRPSFWK	Oxidation (M2)	42.43	7	1.88663e+08	2464	2486	2490.26	831.095	2.57773	3	0	51.6745
FNVVCSEYHR	Carbamidomethyl (C5)	60.54	17	450914792	2544	2553	1309.59	655.803	2.9361	2	0	28.5503
YNYHTSWWPGEIGTDTR		42.72	1	209348	2739	2755	2081.92	1041.97	2.25103	2	0	43.3334
IVSTDLTDFPYYR		59.3	1	20338024	2756	2768	1588.78	795.397	1.48354	2	0	46.2029
SSTTGTFGVAR		56.14	3	12946418	2821	2831	1082.54	542.277	3.86151	2	0	26.156
RSEMLETTR		58.57	1	1.48613e+06	2855	2863	1121.55	561.784	3.76213	2	1	20.3389
SEMLETTR		42.45	1	2.05776e+06	2856	2863	965.449	483.734	4.06423	2	0	23.4357

## Sheet: P5
Protein5 identified peptides
Peptide	PTM	Score	# spectra	LC Intensity	Start	Stop	Calc. Mass	Exp. MoZ	Ppm	Charge	Missed Cl.	RT
KVNNTSSNDEFTK		82.17	13	4.12458e+07	2359	2371	1482.7	742.357	3.49563	2	1	21.313
VNNTSSNDEFTK		71.9	16	30042266	2360	2371	1354.6	678.307	-0.806418	2	0	26.9875
ATSMIASR		60.12	10	30042266	2401	2408	835.422	418.72	4.54123	2	0	20.9718
ATSMIASR	Oxidation (M4)	43.24	2	1.05803e+06	2401	2408	851.417	426.717	3.26212	2	0	19.6616
YMGNLCNTDTPETLVK	Oxidation (M2); Carbamidomethyl (C6)	53.98	1	303146	2434	2449	1870.84	936.433	4.1151	2	0	35.0013
YMGNLCNTDTPETLVK	Carbamidomethyl (C6)	30.78	1	411530	2434	2449	1854.85	928.436	4.45159	2	0	38.5437
LSLDSKNELSIDTR		34.56	1	82787.8	2450	2463	1589.83	795.923	3.68944	2	1	35.3774
NELSIDTR		30.93	1	1.19269e+06	2456	2463	946.472	474.245	3.93679	2	0	26.7346
IVSTDLTDFPYYR		64.15	1	291863	2756	2768	1588.78	795.398	3.14309	2	0	46.4078
