# Supplementary material for: First Viruses Infecting the Marine Diatom Guinardia delicatula
Source: Front Microbiol. 2019 Jan 9;9:3235. doi: 10.3389/fmicb.2018.03235 (PMC6334475; doi:10.3389/fmicb.2018.03235)
Supplement: Supplementary file 2 [file Table_2.xlsx]

## Sheet: Table S2
Table S2. Evaluation of the quantity of each identified peptides, using spectral count (S) or Liquid Chromatography Peak Intensity (I), allowing to determine the position of the corresponding structural GdelRNAV-01 proteins on GdelRNAV-01 genome sequence.
		Protein1		Protein2		Protein3		Protein4		Protein5
Sequence peptide	Sequence position	S	I	S	I	S	I	S	I	S	I
NSLGTDSNSSSIGAYSVSK	2083	3	7729445	5	49050657	20	486186176	4	104722626
APDSISTQNVHFVDGDTPWSYDISSSPDVTTK	2102					4	148923440	1	45735672
LSGFSDAELGSFLSRPLK	2134					1	1.71151e+06	1	578645
IKEYTWTPESTR	2152	1	1575878	3	8155032	10	505346269	3	19583650
EYTWTPESTR	2154					1	355792512
LYETFNPWTEFFTNIDVMEK	2164			3	1.08266e+07	26	359511408	10	93790917
IILNGNSFYYGR	2198					2	13823034	1	4532604
ALVSYNPYLTNDSVTLNR	2210	2	3.28391e+06	1	45045188	31	582965664	14	260879440
VTIHDFDILHHANR	2280					3	4.8896e+06	1	2.22035e+06
KVNNTSSNDEFTK	2359	5	30481042					1	94722.5	13	4.12458e+07
VNNTSSNDEFTK	2360	3	3523525	1	73300.6	1	165587			16	30042266
ATSMIASR	2401	4	5108075					1	240501	12	3.11003e+07
YMGNLCNTDTPETLVK	2434	14	93534494	5	2.10817e+07	12	198350040	39	857248546	2	714676
LSLDSKNELSIDTR	2450					1	745962	10	67600699	1	82787.8
NELSIDTR	2456	9	79972968	2	19507034	6	194262160	16	890632770	1	1.19269e+06
VMGLGGEDELAISAIAQRPSFWK	2464					2	22497164	7	1.88663e+08
FNVVCSEYHR	2544					2	85310900	17	450914792
YNYHTSWWPGEIGTDTR	2739	2	1.91053e+06	5	197577307			1	209348
IVSTDLTDFPYYR	2756	12	5.21129e+07	76	1.22525e+08	1	22510980	1	20338024	1	291863
SSTTGTFGVAR	2821	6	67114880	30	828577730	4	23426782	3	12946418
HSIFGVSNGQTAHPLGSASIGDR	2832			1	2.72901e+06
RSEMLETTR	2855	2	5779812	9	1.13686e+08	1	2.40442e+06	1	1.48613e+06
SEMLETTR	2856	2	8287428	14	1.88911e+08	1	4945172	1	2.05776e+06
RSTGGTALTPTSNNPCLEYETPFYTAGQR	2864			3	129643668
